# Supplementary material for: Comparative analysis of transferrin and IgG N-glycosylation in two human populations
Source: Commun Biol. 2023 Mar 23;6:312. doi: 10.1038/s42003-023-04685-6 (PMC10036557; doi:10.1038/s42003-023-04685-6)
Supplement: Supplementary file 4 — Supplementary Data 1 [file 42003_2023_4685_MOESM4_ESM.xlsx]

## Sheet: ST1 - Tf purity
Supplementary Table 1. Purity of isolated transferrin (Tf) eluate. Peptide analysis by MaxQuant. n.o. - not observed.
Percentage of total intensity (%)	Replicate 01	Replicate 02	Replicate 03	Average
Serotransferrin	99.67	98.55	99.85	99.36
Glycosylated contaminants	0.22	n.o.	n.o.	0.22
Non-glycosylated contaminants	0.11	1.45	0.15	0.57

## Sheet: ST2 - Tf N-glycan structures
Supplementary Table 2. Structural characterization of transferrin (Tf) N-glycans in each chromatographic peak by MALDI-TOF-MS. Individual 2-aminobenzamide (2-AB) labeled N-glycan peaks were collected after HILIC-U(H)PLC-FLD peak fractionation and analyzed by MALDI-TOF-MS analysis as described in the Methods section. All species are measured as [M+Na]+. Note that fucose position (core or antennary…
Chromatographic peak	HILIC-UHPLC-FLR glycan peak GU	m/z measured (calculated)	m/z characteristic fragment ions (composition)	Glycan composition	Proposed Tf structure		Comment
Tf_GP1	6.33 ± 0.02	1377.499 (1377.492)	363.7 (N1-2AB) 566.7 (N2-2AB) 670.7 (H4) 832.8 (H5) 1036.1 (H5N1) 1215.1 (H4N2-2AB)	H5N2-2AB	M5		Major structure
		1808.672 (1808.682)	n.d.	H3N5F1-2AB	FA2B		Minor structure
Tf_GP2	6.51 ± 0.03	1824.689 (1824.677)	364.5 (N1-2AB) 388.5 (H1N1) 567.7 (N2-2AB or H2N1) 916.2 (H3N2)	H4N5-2AB	A2[6]BG1
Tf_GP3	6.70 ± 0.02	1824.676 (1824.677)	n.d.	H4N5-2AB	A2[3]BG1
Tf_GP4	6.81 ± 0.03	1580.611 (1580.571)	n.d.	H5N3-2AB	M5A1		Major structure
		1767.694 (1767.656)	n.d.	H4N4F1-2AB	FA2G1		Minor structure
Tf_GP5	7.09 ± 0.02	1970.709 (1970.735)	388.6 (H1N1) 567.9 (N2-2AB or H2N1) 714.0 (N2F1-2AB) 916.3 (H3N2)	H4N5F1-2AB	FA2BG1
Tf_GP6	7.21 ± 0.03	1539.545 (1539.545)	363.9 (H2) 510.1 (H3)	H6N2-2AB	M6
Tf_GP7	7.35 ± 0.03	1783.738 (1783.651)	364.3 (N1-2AB) 388.3 (H1N1) 550.4 (H2N1) 567.5 (N2-2AB or H2N1) 712.6 (H3N1) 874.8 (H4N1) 915.9 (H3N2) 1054.1 (H3N2-2AB) 1078.1 H4N2) 1240.3 (H5N2)	H5N4-2AB	A2G2
Tf_GP8	7.48 ± 0.03	1986.701 (1986.730)	n.d.	H5N5-2AB	A2BG2
Tf_GP9	7.75 ± 0.03	1929.694 (1929.709)	n.d.	H5N4F1-2AB	FA2G2
Tf_GP10	7.84 ± 0.03	2132.785 (2132.788)	n.d.	H5N5F1-2AB	FA2BG2
Tf_GP11	8.13 ± 0.03	1701.583 (1701.598)	n.d.	H7N2-2AB	M7		Major structure
		2056.709 (2056.736)	n.d.	H5N4L1-2AB	A2G2S[3]1		Minor structure, α2,3-sialic acid
Tf_GP12	8.34 ± 0.03	2102.816 (2102.777)	n.d.	H5N4E1-2AB	A2G2S[6]1		α2,6-sialic acid
Tf_GP13	8.52 ± 0.03	2102.826 (2102.777)	342.3 (E1) 364.4 (N1-2AB) 388.3 (H1N1) 504.5 (E1H1) 550.5 (H2N1) 567.6 (N2-2AB or H2N1) 707.7 (E1H1N1) 712.7 (H3N1) 874.9 (H4N1) 916.0 (H3N2) 1036.2 (H3N2-2AB) 1240.3 (H5N2) 1078.2 (H4N2) 1194.4 (E1H4N1) 1240.4 (H5N2)	H5N4E1-2AB	A2G2S[6]1		α2,6-sialic acid
Tf_GP14	8.69 ± 0.04	2148.781 (2148.783)	n.d.	H6N5-2AB	A3G3		Major structure
		1863.645 (1863.650)	n.d.	H8N2-2AB	M8		Minor structure
Tf_GP15	8.94 ± 0.03	2248.833 (2248.835)	n.d.	H5N4F1E1-2AB	FA2G2S[6]1		α2,6-sialic acid
Tf_GP16	9.14 ± 0.03	2451.965 (2451.915)	n.d.	H5N5F1E1-2AB	FA2BG2S[6]1		α2,6-sialic acid
Tf_GP17	9.41 ± 0.03	2375.946 (2375.862)	364.5 (N1-2AB) 388.4 (H1N1)	H5N4L1E1-2AB	A2G2S[3,6]2		α2,6- and α2,3-sialic acid
Tf_GP18	9.63 ± 0.04	2421.929 (2421.868)	n.d.	H6N5L1-2AB	A3G3S[3]1		α2,3-sialic acid
Tf_GP19	9.84 ± 0.04	2421.947 (2421.904)	342.5 (E1) 364.5 (N1-2AB) 388.5 (H1N1) 504.7 (E1H1) 550.7 (H2N1) 567.8 (N2-2AB or H2N1) 707.9 (E1H1N1) 870.1 (E1H2N1) 892.2 (H2N2-2AB) 1014.2 (E1H3N1) 1577.2 (E1H5N2)	H5N4E2-2AB	A2G2S[6,6]2		Major structure, α2,6-sialic acid
		2467.966 (2467.910)	n.d.	H6N5E1-2AB	A3G3S[6]1		Minor structure, α2,6-sialic acid
Tf_GP20	10.29 ± 0.04	2568.019 (2567.962)	388.7 (H1N1) 504.9 (E1H1) 550.9 (H2N1) 568.0 (N2-2AB or H2N1) 708.1 (E1H1N1)	H5N4F1E2-2AB	FA2G2S[6,6]2		Major structure, α2,6-sialic acid
		2521.967 (2521.920)	n.d.	H5N4F1L1E1-2AB	FA2G2S[3,6]2		Minor structure, α2,6- and α2,3-sialic acid
TfGP21	10.59 ± 0.06	2741.180 (2740.994)	n.d.	H6N5L1E1-2AB	A3G3S[3,6]2		α2,6- and α2,3-sialic acid
TfGP22	10.74 ± 0.05	2775.187 (2775.011)	n.d.	H6N5L2Sulph1-2AB	A3G3S[3,3]2Sulph1		α2,3-sialic acid
TfGP23	10.96 ± 0.06	2741.203 (2740.994)	n.d.	H6N5L1E1-2AB	A3G3S[3,6]2		α2,6- and α2,3-sialic acid
TfGP24	11.11 ± 0.06	2787.140 (2787.036)	n.d.	H6N5E2-2AB	A3G3S[6,6]2		α2,6-sialic acid
TfGP25	11.31 ± 0.07	2787.168 (2787.036)	n.d.	H6N5E2-2AB	A3G3S[6,6]2		α2,6-sialic acid
TfGP26	11.55 ± 0.08	3014.263 (3014.079)	n.d.	H6N5L2E1-2AB	A3G3S[3,3,6]3		α2,6- and α2,3-sialic acid
TfGP27	11.71 ± 0.08	3014.259 (3014.079)	n.d.	H6N5L2E1-2AB	A3G3S[3,3,6]3		α2,6- and α2,3-sialic acid
TfGP28	12.03 ± 0.10	3060.360 (3060.121)	n.d.	H6N5L1E2-2AB	A3G3S[3,6,6]3		α2,6- and α2,3-sialic acid
TfGP29	12.22 ± 0.11	3160.379 (3160.137)	n.d.	H6N5F1L2E1-2AB	FA3G3S[3,3,6]3		α2,6- and α2,3-sialic acid
TfGP30	12.39 ± 0.11	3106.405 (3106.163)	n.d.	H6N5E3-2AB	A3G3S[6,6,6]3		α2,6-sialic acid
TfGP31	12.52 ± 0.12	3206.512 (3206.179)	n.d.	H6N5F1L1E2-2AB	FA3G3S[3,6,6]3		α2,6- and α2,3-sialic acid
TfGP32	12.67 ± 0.12	3206.466 (3206.179)	n.d.	H6N5F1L1E2-2AB	FA3G3S[3,6,6]3		α2,6- and α2,3-sialic acid
TfGP33	12.86 ± 0.13	3352.626 (3352.201)	n.d.	H7N6F2L2-2AB	F2A4G4S[3,3]2		α2,3-sialic acid
TfGP34	13.02 ± 0.14	3306.539 (3306.195)	n.d.	H6N5F2L2E1-2AB	F2A3G3S[3,3,6]3		α2,6- and α2,3-sialic acid
		3352.590 (3352.201)	n.d.	H7N6F2L2-2AB	F2A4G4S[3,3]2		α2,3-sialic acid
TfGP35	13.35 ± 0.16	-	n.d.	-	n.d.

## Sheet: ST3 - Exoglycosidase Array
Supplementary Table 3. Structural characterization of transferrin (Tf) N-glycans in each chromatographic peak by exoglycosidase array. Tf 2-aminobenzamide labeled N-glycans pool was processed by exoglycosidase array according to manufacturer's instructions. Each reagent tube contains pre-mixed exoglycosidase enzymes combinations. Each reaction was done in triplicate. R1 - control reaction.
Reagent	Enzyme	Reaction number
		R1	R2	R3	R4	R5	R6	R7	R8
Water	-	9 μL	8 μL	7 μL	6 μL	6 μL	6 μL	4 μL	6 μL
10x Glyco Buffer 1	-	1 μL	1 μL	1 μL	1 μL	1 μL	1 μL	1 μL	-
10x Glyco Buffer 4	-	-	-	-	-	-	-	-	1 μL
10X ZnCl2	-	-	-	-	-	-	-	-	1 μL
Tube 1	α2-3 Neuraminidase S	-	1 μL	-	-	-	-	-	-
Tube 2	α2-3,6,8,9 Neuraminidase A	-	-	2 μL	-	-	-	-	-
Tube 3	α2-3,6,8,9 Neuraminidase A	-	-	-	3 μL	-	-	-	-
	α1-3,4,6 Galactosidase
Tube 4	α2-3,6,8,9 Neuraminidase A	-	-	-	-	3 μL	-	-	-
	α1-3,4,6 Galactosidase
	β1-4 Galactosidase S
Tube 5	α2-3,6,8,9 Neuraminidase A	-	-	-	-	-	3 μL	3 μL	-
	α1-3,4,6 Galactosidase
	β1-4 Galactosidase S
	β-N-Acetylglucosaminidase S
Tube 6	α1-2,4,6 Fucosidase O	-	-	-	-	-	-	2 μL	-
Tube 7	α1-2,3,6 Mannosidase	-	-	-	-	-	-	-	2 μL
Total	-	10 μL	10 μL	10 μL	10 μL	10 μL	10 μL	10 μL	10 μL

## Sheet: ST4 - Derived traits_Tf
Supplementary Table 4. Derived transferrin (Tf) N-glycosylation traits. Major structure in each glycan peak has been taken into account for calculations, with the exception of Tf_GP34 in which two glycans (F2A3G3S[3,3,6]3 and F2A4G4S[3,3]2) with the similar abundance coelute. Tf N-glycans detected in each chromatographic peak are given in Supplementary Table 2.
Glycosylation trait	Description	Formula
A2	Diantennary glycans	(Tf_GP2 + Tf_GP3 + Tf_GP5 + Tf_GP7 + Tf_GP8 + Tf_GP9 + Tf_GP10 + Tf_GP12 + Tf_GP13 + Tf_GP15 + Tf_GP16 + Tf_GP17 + Tf_GP19 + Tf_GP20)/GPt * 100
A3	Triantennary glycans	(Tf_GP14 + Tf_GP18 + Tf_GP21 + Tf_GP22 + Tf_GP23 + Tf_GP24 + Tf_GP25 + Tf_GP26 + Tf_GP27 + Tf_GP28 + Tf_GP29 + Tf_GP30 + Tf_GP31 + Tf_GP32 + Tf_GP34)/GPt * 100
A4	Tetraantennary glycans	(Tf_GP33 + Tf_GP34)/GPt * 100
HM	High-mannose glycans	(Tf_GP1 + Tf_GP6 + Tf_GP11)/GPt * 100
G0	Agalactosylated glycans	(Tf_GP4)/GPt * 100
G1	Monogalactosylated glycans	(Tf_GP2 + Tf_GP3 + Tf_GP5)/GPt * 100
G2	Digalactosylated glycans	(Tf_GP7 + Tf_GP8 + Tf_GP9 + Tf_GP10 + Tf_GP12 + Tf_GP13 + Tf_GP15 + Tf_GP16 + Tf_GP17 + Tf_GP19 + Tf_GP20)/GPt * 100
G3	Trigalactosylated glycans	(Tf_GP14 + Tf_GP18 + Tf_GP21 + Tf_GP22 + Tf_GP23 + Tf_GP24 + Tf_GP25 + Tf_GP26 + Tf_GP27 + Tf_GP28 + Tf_GP29 + Tf_GP30 + Tf_GP31 + Tf_GP32 + Tf_GP34)/GPt * 100
G4	Tetragalactosylated glycans	(Tf_GP33 + Tf_GP34)/GPt * 100
F	Glycans containing fucose	(Tf_GP5 + Tf_GP9 + Tf_GP10 + Tf_GP15 + Tf_GP16 + Tf_GP20 + Tf_GP29 + Tf_GP31 + Tf_GP32 + Tf_GP33 + Tf_GP34)/GPt * 100
B	Glycans containing bisecting N-acetylglucosamine	(Tf_GP2 + Tf_GP3 + Tf_GP5 + Tf_GP8 + Tf_GP10 + Tf_GP16)/GPt * 100
S0	Asialylated glycans	(Tf_GP2 + Tf_GP3 + Tf_GP4 + Tf_GP5 + Tf_GP7 + Tf_GP8 + Tf_GP9 + Tf_GP10 + Tf_GP14 )/GPt * 100
S1	Monosialylated glycans	(Tf_GP12 + Tf_GP13 + Tf_GP15 + Tf_GP16 + Tf_GP18)/GPt * 100
S2	Disialylated glycans	(Tf_GP17 + Tf_GP19 + Tf_GP20 + Tf_GP21 + Tf_GP22 + Tf_GP23 + Tf_GP24 + Tf_GP25 + Tf_GP33 + Tf_GP34)/GPt * 100
S3	Trisialylated glycans	(Tf_GP26 + Tf_GP27 + Tf_GP28 + Tf_GP29 + Tf_GP30 + Tf_GP31 + Tf_GP32 + Tf_GP34)/GPt * 100
GPt	Total Tf N-glycome	Tf_GP1 + Tf_GP2 + Tf_GP3 + Tf_GP4 + Tf_GP5 + Tf_GP6 + Tf_GP7 + Tf_GP8 + Tf_GP9 + Tf_GP10 + Tf_GP11 + Tf_GP12 + Tf_GP13 + Tf_GP14 + Tf_GP15 + Tf_GP16 + Tf_GP17 + Tf_GP18 + Tf_GP19 + Tf_GP20 + Tf_GP21 + Tf_GP22 + Tf_GP23 + Tf_GP24 + Tf_GP25 + Tf_GP26 + Tf_GP27 + Tf_GP28 + Tf_GP29 + Tf_GP30 + Tf_GP31 + Tf_GP32 + Tf_GP33 + Tf_GP34 + Tf_GP35

## Sheet: ST5 - Derived traits_IgG
Supplementary Table 5. Derived immunoglobulin G (IgG) N-glycosylation traits. Major IgG N-glycans detected in each chromatographic peak are shown in Supplementary Figure 4 according to which derived traits are calculated.
Glycosylation trait	Description	Formula
A1	Monoantennary glycans	(IgG_GP1)/GPt * 100
A2	Diantennary glycans	(IgG_GP2 + IgG_GP3 + IgG_GP4 + IgG_GP6 + IgG_GP7 + IgG_GP8 + IgG_GP9 + IgG_GP10 + IgG_GP11 + IgG_GP12 + IgG_GP13 + IgG_GP14 + IgG_GP15 + IgG_GP16 + IgG_GP17 + IgG_GP18 + IgG_GP19 + IgG_GP21 + IgG_GP22 + IgG_GP23 + IgG_GP24)/GPt * 100
HM	High-mannose glycans	(IgG_GP5)/GPt * 100
G0	Agalactosylated glycans	(IgG_GP1 + IgG_GP2 + IgG_GP3 + IgG_GP4 + IgG_GP6)/GPt * 100
G1	Monogalactosylated glycans	(IgG_GP7 + IgG_GP8 + IgG_GP9 + IgG_GP10 + IgG_GP11 + IgG_GP16)/GPt * 100
G2	Digalactosylated glycans	(IgG_GP12 + IgG_GP13 + IgG_GP14 + IgG_GP15 + IgG_GP17 + IgG_GP18 + IgG_GP19 + IgG_GP21 + IgG_GP22 + IgG_GP23 + IgG_GP24)/GPt * 100
F	Glycans containing fucose	(IgG_GP1 + IgG_GP4 + IgG_GP6 + IgG_GP8 + IgG_GP9 + IgG_GP10 + IgG_GP11 + IgG_GP14 + IgG_GP15 + IgG_GP16 + IgG_GP18 + IgG_GP19 + IgG_GP23 + IgG_GP24)/GPt * 100
B	Glycans containing bisecting N-acetylglucosamine	(IgG_GP3 + IgG_GP6 + IgG_GP10 + IgG_GP11 + IgG_GP13 + IgG_GP15 + IgG_GP19 + IgG_GP22 + IgG_GP24)/GPt * 100
S0	Asialylated glycans	(IgG_GP1 + IgG_GP2 + IgG_GP3 + IgG_GP4 + IgG_GP6 + IgG_GP7 + IgG_GP8 + IgG_GP9 + IgG_GP10 + IgG_GP11 + IgG_GP12 + IgG_GP13 + IgG_GP14 + IgG_GP15)/GPt * 100
S1	Monosialylated glycans	(IgG_GP16 + IgG_GP17 + IgG_GP18 + IgG_GP19)/GPt * 100
S2	Disialylated glycans	(IgG_GP21 + IgG_GP22 + IgG_GP23 + IgG_GP24)/GPt * 100
GPt	Total IgG N-glycome	IgG_GP1 + IgG_GP2 + IgG_GP3 + IgG_GP4 + IgG_GP5 + IgG_GP6 + IgG_GP7 + IgG_GP8 + IgG_GP9 + IgG_GP10 + IgG_GP11 + IgG_GP12 + IgG_GP13 + IgG_GP14 + IgG_GP15 + IgG_GP16 + IgG_GP17 + IgG_GP18 + IgG_GP19 + IgG_GP20 + IgG_GP21 + IgG_GP22 + IgG_GP23 + IgG_GP24

## Sheet: ST6 - Measurement error
Supplementary Table 6. Estimation of transferrin (Tf) N-glycome measurement error. Estimations are based on the internal standard samples in Korcula (Stand_Korcula) and VIKING (Stand_VIKING) cohorts, and based on the sample replicates in Korcula cohort (Rep_Korcula). Estimations of measurement error based on standard samples represent the ratio of variation of standard samples and variation of co…
Glycan peak	Stand_Korcula	Stand_VIKING	Rep_Korcula
Tf_GP1	23.0373	40.2051	41.4621
Tf_GP2	88.3612	76.9782	98.3571
Tf_GP3	15.5669	51.9355	24.3706
Tf_GP4	28.3704	80.4432	57.6306
Tf_GP5	18.3327	46.211	39.3037
Tf_GP6	9.23462	28.1551	20.2474
Tf_GP7	56.0556	60.1317	59.4201
Tf_GP8	16.0613	91.8576	24.7495
Tf_GP9	32.7349	24.3168	54.2449
Tf_GP10	9.39774	38.5219	18.5949
Tf_GP11	30.6082	33.718	31.6618
Tf_GP12	75.2855	52.8876	85.4634
Tf_GP13	51.8326	5.58967	51.9143
Tf_GP14	21.4193	20.8224	34.5235
Tf_GP15	5.47841	11.7613	13.8247
Tf_GP16	2.81746	12.0775	8.31599
Tf_GP17	3.11539	8.34092	2.62891
Tf_GP18	88.0149	28.4182	83.5731
Tf_GP19	9.46694	0.540098	13.9618
Tf_GP20	3.65477	3.43013	3.03398
Tf_GP21	2.58223	18.171	5.69212
Tf_GP22	11.0169	4.55224	10.3212
Tf_GP23	9.8027	18.7719	11.09
Tf_GP24	22.0478	26.3332	35.2017
Tf_GP25	20.1606	9.76046	12.016
Tf_GP26	12.6605	59.2313	26.3607
Tf_GP27	8.96751	9.51348	11.7097
Tf_GP28	28.4279	11.1915	37.4336
Tf_GP29	10.466	12.592	15.2223
Tf_GP30	24.67	10.8012	24.3243
Tf_GP31	30.393	29.6823	32.2604
Tf_GP32	18.4141	10.874	20.1224
Tf_GP33	18.9625	20.1222	21.9956
Tf_GP34	18.3049	16.2923	14.2046
Tf_GP35	35.3698	76.6389	39.339

## Sheet: ST7 - Age&Sex Tf Derived
Supplementary Table 7. Associations of derived transferrin (Tf) N-glycome traits with age and sex. Derived traits calculations are given in Supplementary Table 4. KOR - Korcula, VIK - VIKING, DF - degrees of freedom, SE - standard error, p.adj - false discovery rate was controlled using Benjamini–Hochberg method at the specified level of 0.05.
Glycan	Trait	KOR_effect	KOR_DF	KOR_SE	KOR_p.val	KOR_p.adj	VIK_effect	VIK_DF	VIK_SE	VIK_p.val	VIK_p.adj	meta_effect	meta_SE	meta_p.val	meta_p.adj
A4 total	Age	0.021	926	0.00180705	2.00536e-29	1.20322e-28	0.0151	956	0.00217076	5.88274e-12	1.46777e-11	0.0186	0.00138882	5.70171e-41	2.44359e-40
G4 total	Age	0.021	926	0.00180705	2.00536e-29	1.20322e-28	0.0151	956	0.00217076	5.88274e-12	1.46777e-11	0.0186	0.00138882	5.70171e-41	2.44359e-40
S1 total	Age	-0.0122	926	0.00189281	1.69547e-10	3.17901e-10	-0.0212	956	0.00211599	1.30656e-22	6.53278e-22	-0.0162	0.00141075	1.46631e-30	4.8877e-30
A3 total	Age	0.0165	926	0.00185756	3.3223e-18	1.10743e-17	0.0151	956	0.00217273	6.36032e-12	1.46777e-11	0.0159	0.0014119	2.10203e-29	5.73282e-29
G3 total	Age	0.0165	926	0.00185756	3.3223e-18	1.10743e-17	0.0151	956	0.00217273	6.36032e-12	1.46777e-11	0.0159	0.0014119	2.10203e-29	5.73282e-29
HM total	Age	-0.0129	926	0.00188808	1.57343e-11	3.37163e-11	-0.0164	956	0.00216146	7.21695e-14	2.40565e-13	-0.0144	0.00142196	4.27472e-24	1.06868e-23
S2 total	Age	0.0093	926	0.00191079	1.42334e-06	2.03335e-06	0.0166	956	0.00215931	3.33307e-14	1.2499e-13	0.0125	0.00143097	2.61156e-18	6.02669e-18
S3 total	Age	0.0135	926	0.00188312	1.30516e-12	3.55953e-12	0.0097	956	0.00220394	1.12712e-05	2.11335e-05	0.0119	0.00143168	8.41691e-17	1.79005e-16
B total	Age	-0.0115	926	0.00189731	1.62164e-09	2.70273e-09	-0.0124	956	0.00218898	1.71671e-08	3.67866e-08	-0.0119	0.00143371	8.95024e-17	1.79005e-16
A2 total	Age	-0.0127	926	0.00188954	3.27682e-11	6.55365e-11	-0.0086	956	0.00220986	0.000102463	0.000153694	-0.011	0.00143613	2.37442e-14	3.95737e-14
S0 total	Age	-0.01	926	0.00190697	2.08099e-07	3.12149e-07	-0.0108	956	0.0021976	9.95048e-07	1.9901e-06	-0.0103	0.00144031	7.54565e-13	1.19142e-12
G2 total	Age	-0.0118	926	0.00189539	6.18779e-10	1.09196e-09	-0.0079	956	0.00221274	0.000382298	0.000498649	-0.0102	0.00143949	1.69629e-12	2.54444e-12
G0 total	Age	-0.0071	926	0.0019208	0.000232815	0.000303672	-0.0092	956	0.0022053	2.98108e-05	4.96847e-05	-0.008	0.00144842	3.12699e-08	4.26407e-08
G1 total	Age	-0.0051	926	0.00192759	0.00814183	0.00939442	-0.0034	956	0.0022239	0.128675	0.15441	-0.0044	0.00145659	0.00273668	0.00315771
F total	Age	0.0049	926	0.00192813	0.0109255	0.0121395	0.0009	956	0.00222597	0.695534	0.737901	0.0032	0.00145741	0.0291843	0.032427
G1 total	Sex	-0.9406	926	0.0614022	1.68746e-47	5.06238e-46	-0.6675	956	0.0624884	2.67428e-25	4.01142e-24	-0.8064	0.0437969	1.04401e-75	3.13204e-74
B total	Sex	-0.8311	926	0.063084	1.50181e-36	2.25272e-35	-0.6532	956	0.0626149	2.89132e-24	2.16849e-23	-0.7415	0.0444404	1.66644e-62	2.49967e-61
S0 total	Sex	-0.788	926	0.0636788	9.62538e-33	9.62538e-32	-0.6551	956	0.0625834	2.08673e-24	2.08673e-23	-0.7204	0.0446354	1.35299e-58	1.35299e-57
S2 total	Sex	0.6645	926	0.0651827	2.94067e-23	1.47033e-22	0.6781	956	0.0623233	3.89787e-26	1.16936e-24	0.6716	0.0450462	2.90839e-50	2.18129e-49
HM total	Sex	-0.6629	926	0.0651997	3.75861e-23	1.61083e-22	-0.5893	956	0.0632739	7.38047e-20	3.16306e-19	-0.625	0.045407	4.15611e-43	2.49367e-42
S1 total	Sex	-0.5014	926	0.0667386	1.25776e-13	3.77328e-13	-0.634	956	0.0627841	6.58804e-23	3.95282e-22	-0.5718	0.0457292	7.14499e-36	2.67937e-35
G2 total	Sex	0.4726	926	0.0669655	3.1117e-12	7.77924e-12	0.2769	956	0.0655263	2.54982e-05	4.49969e-05	0.3726	0.0468346	1.77826e-15	3.33423e-15
G0 total	Sex	-0.4629	926	0.0670382	8.69533e-12	2.00661e-11	-0.2579	956	0.06555	8.7495e-05	0.00013815	-0.3581	0.0468682	2.15194e-14	3.79753e-14
A2 total	Sex	0.386	926	0.0675624	1.43026e-08	2.25831e-08	0.2157	956	0.0657656	0.0010576	0.00132201	0.2986	0.0471257	2.36397e-10	3.3771e-10
A4 total	Sex	0.2167	926	0.0683729	0.0015548	0.00186576	0.2497	956	0.0655726	0.000146219	0.00019939	0.2339	0.0473259	7.73469e-07	9.66836e-07
G4 total	Sex	0.2167	926	0.0683729	0.0015548	0.00186576	0.2497	956	0.0655726	0.000146219	0.00019939	0.2339	0.0473259	7.73469e-07	9.66836e-07
F total	Sex	-0.2571	926	0.0682217	0.000171457	0.000233806	-0.0525	956	0.0660777	0.426474	0.47386	-0.1515	0.0474639	0.00141176	0.00169411
S3 total	Sex	0.091	926	0.0686776	0.184703	0.184703	0.0896	956	0.0660382	0.174382	0.20121	0.0903	0.0476018	0.0577858	0.0619134
A3 total	Sex	-0.1218	926	0.0686262	0.0759782	0.0785981	-0.0221	956	0.066119	0.737901	0.737901	-0.0701	0.0476149	0.141111	0.141111
G3 total	Sex	-0.1218	926	0.0686262	0.0759782	0.0785981	-0.0221	956	0.066119	0.737901	0.737901	-0.0701	0.0476149	0.141111	0.141111

## Sheet: ST8 - Age&Sex Tf Initial
Supplementary Table 8. Associations of directly measured transferrin (Tf) N-glycome traits with age and sex. KOR - Korcula, VIK - VIKING, DF - degrees of freedom, SE - standard error, p.adj - false discovery rate was controlled using Benjamini–Hochberg method at the specified level of 0.05.
Glycan	Trait	KOR_effect	KOR_DF	KOR_SE	KOR_p.val	KOR_p.adj	VIK_effect	VIK_DF	VIK_SE	VIK_p.val	VIK_p.adj	meta_effect	meta_SE	meta_p.val	meta_p.adj
Tf_GP25	Age	0.0203	926	0.00181676	3.01773e-27	3.01773e-26	0.0275	956	0.00203915	3.32972e-38	7.76934e-37	0.0235	0.00135648	4.63213e-67	8.10623e-66
Tf_GP15	Age	-0.0196	926	0.0018247	1.78324e-25	1.38697e-24	-0.0267	956	0.00205062	6.87835e-36	1.20371e-34	-0.0227	0.00136316	2.01823e-62	2.82552e-61
Tf_GP33	Age	0.0219	926	0.00179553	5.0638e-32	7.08932e-31	0.0181	956	0.00214648	1.24787e-16	8.7351e-16	0.0203	0.00137722	2.13285e-49	2.48833e-48
Tf_GP31	Age	0.0181	926	0.00184163	1.02626e-21	5.98652e-21	0.0171	956	0.0021579	6.55938e-15	4.01813e-14	0.0176	0.00140083	2.3141e-36	1.61987e-35
Tf_GP30	Age	0.0185	926	0.00183687	9.02654e-23	6.31858e-22	0.0153	956	0.00217174	3.37574e-12	1.12525e-11	0.0172	0.00140248	1.93581e-34	1.12922e-33
Tf_GP17	Age	-0.0135	926	0.00188352	1.59966e-12	4.47906e-12	-0.0198	956	0.00213092	7.46752e-20	6.53408e-19	-0.0163	0.00141125	9.57524e-31	4.18917e-30
Tf_GP11	Age	-0.0143	926	0.00187728	6.93302e-14	2.11005e-13	-0.0187	956	0.00214247	1.21437e-17	9.44511e-17	-0.0162	0.00141194	2.30496e-30	8.96372e-30
Tf_GP22	Age	0.0113	926	0.00189917	4.11604e-09	8.47419e-09	0.0208	956	0.00212221	1.00893e-21	1.17709e-20	0.0155	0.00141522	6.46024e-28	2.26108e-27
Tf_GP9	Age	-0.0157	926	0.00186503	1.452e-16	5.64666e-16	-0.0152	956	0.00217144	5.27087e-12	1.60418e-11	-0.0155	0.00141481	8.99337e-28	2.99779e-27
Tf_GP34	Age	0.0172	926	0.00185086	1.11449e-19	5.20093e-19	0.011	956	0.0021974	6.8813e-07	1.37626e-06	0.0146	0.00141561	6.51198e-25	2.07199e-24
Tf_GP24	Age	0.0169	926	0.00185303	3.3572e-19	1.38238e-18	0.0111	956	0.00219631	5.09645e-07	1.04927e-06	0.0145	0.00141629	1.24159e-24	3.77875e-24
Tf_GP20	Age	0.0149	926	0.00187206	5.02874e-15	1.76006e-14	0.014	956	0.00217937	2.03689e-10	5.48393e-10	0.0145	0.00142008	1.74467e-24	5.08862e-24
Tf_GP10	Age	-0.0137	926	0.00188168	6.34426e-13	1.85041e-12	-0.0144	956	0.00217725	6.61177e-11	1.92843e-10	-0.014	0.00142367	8.73048e-23	2.44454e-22
Tf_GP6	Age	-0.0122	926	0.00189254	1.47683e-10	3.33478e-10	-0.0153	956	0.00217021	3.13677e-12	1.09787e-11	-0.0136	0.00142636	1.83711e-21	4.94605e-21
Tf_GP16	Age	-0.0107	926	0.00190253	2.23056e-08	4.33721e-08	-0.0128	956	0.00218659	6.34827e-09	1.48126e-08	-0.0116	0.00143529	5.84846e-16	1.27935e-15
Tf_GP32	Age	0.0114	926	0.00189794	2.22043e-09	4.71e-09	0.0112	956	0.00219655	3.61314e-07	7.66423e-07	0.0114	0.00143611	2.56689e-15	5.44491e-15
Tf_GP8	Age	-0.0128	926	0.00188855	1.99216e-11	4.98039e-11	-0.0087	956	0.00220946	8.5119e-05	0.000135888	-0.0111	0.00143558	1.20323e-14	2.40645e-14
Tf_GP23	Age	0.0104	926	0.00190434	5.51298e-08	1.043e-07	0.0103	956	0.00220228	3.3109e-06	5.94264e-06	0.0104	0.00144048	6.2612e-13	1.18455e-12
Tf_GP35	Age	0.0128	926	0.00188838	1.83267e-11	4.75138e-11	0.0044	956	0.00222242	0.0464588	0.0580735	0.0093	0.00143905	1.0017e-10	1.75298e-10
Tf_GP19	Age	0.0041	926	0.00193023	0.0347478	0.0467759	0.0143	956	0.00217883	9.00992e-11	2.52278e-10	0.0086	0.00144481	3.17394e-09	5.41893e-09
Tf_GP4	Age	-0.0071	926	0.0019207	0.000220383	0.000335365	-0.0092	956	0.00220546	3.21706e-05	5.36177e-05	-0.008	0.00144842	3.14422e-08	5.24037e-08
Tf_GP3	Age	-0.0093	926	0.00191058	1.28379e-06	2.19184e-06	-0.0055	956	0.00221975	0.0128212	0.0172594	-0.0077	0.00144806	1.07379e-07	1.67034e-07
Tf_GP29	Age	0.0081	926	0.00191644	2.49145e-05	4.05586e-05	0.0062	956	0.00221511	0.00522334	0.00731267	0.0073	0.00144931	4.9285e-07	7.49989e-07
Tf_GP13	Age	-0.0035	926	0.00193143	0.0690148	0.0878371	-0.0104	956	0.00220106	2.79718e-06	5.1527e-06	-0.0065	0.00145175	7.77782e-06	1.13426e-05
Tf_GP7	Age	-0.0025	926	0.00193318	0.202811	0.22898	-0.0097	956	0.00220322	1.05312e-05	1.84297e-05	-0.0056	0.00145311	0.00010691	0.000149674
Tf_GP1	Age	-0.0047	926	0.00192872	0.0150659	0.0206786	-0.0052	956	0.00221865	0.0181217	0.0239343	-0.0049	0.0014556	0.000707963	0.000971713
Tf_GP2	Age	-0.0034	926	0.00193163	0.0775479	0.0969349	-0.0059	956	0.00221778	0.00807916	0.011089	-0.0045	0.0014566	0.00212827	0.00286499
Tf_GP26	Age	0.0098	926	0.00190779	3.13189e-07	5.62133e-07	-0.0034	956	0.00222461	0.129164	0.150691	0.0042	0.00144819	0.00351201	0.00463851
Tf_GP28	Age	0.0063	926	0.00192385	0.00112886	0.00168127	0.0013	956	0.0022233	0.559638	0.595483	0.0041	0.00145481	0.00439766	0.00570067
Tf_GP21	Age	0.0081	926	0.0019167	2.85394e-05	4.54035e-05	-0.0019	956	0.00222411	0.393492	0.437213	0.0038	0.00145194	0.00866286	0.0106386
Tf_GP12	Age	-0.0019	926	0.00193392	0.337609	0.363579	-0.0038	956	0.00222333	0.0860914	0.105726	-0.0027	0.00145915	0.0644526	0.0751947
Tf_GP14	Age	-0.0029	926	0.00193245	0.127154	0.148347	-0.0022	956	0.00222226	0.318381	0.359462	-0.0026	0.00145822	0.0711087	0.0816001
Tf_GP18	Age	-0.0018	926	0.00193398	0.355335	0.37687	-0.0036	956	0.00222404	0.108874	0.129173	-0.0026	0.00145938	0.0803725	0.0907431
Tf_GP5	Age	-0.0012	926	0.0019345	0.547998	0.55594	-0.0007	956	0.0022257	0.758773	0.78109	-0.001	0.00146007	0.512962	0.528049
Tf_GP27	Age	-0.0013	926	0.00193437	0.48544	0.499717	-0.0003	956	0.00222514	0.910408	0.910408	-0.0009	0.00145986	0.5487	0.5487
Tf_GP3	Sex	-1.0603	926	0.0592575	6.90456e-62	3.11487e-60	-0.8366	956	0.0603333	4.51937e-40	3.16356e-38	-0.9505	0.0422766	6.20172e-112	4.3412e-110
Tf_GP8	Sex	-1.0595	926	0.0592736	8.89962e-62	3.11487e-60	-0.8298	956	0.060445	2.25724e-39	7.90033e-38	-0.9469	0.0423208	7.11746e-111	2.49111e-109
Tf_GP10	Sex	-0.8619	926	0.0626371	1.9668e-39	4.5892e-38	-0.731	956	0.0617292	2.31285e-30	3.23798e-29	-0.7955	0.0439666	3.62231e-73	8.45207e-72
Tf_GP14	Sex	-0.8086	926	0.0633992	1.57683e-34	2.75946e-33	-0.4699	956	0.0642454	5.12001e-13	2.10824e-12	-0.6415	0.0451262	7.33708e-46	7.33708e-45
Tf_GP5	Sex	-0.7396	926	0.0643028	8.7572e-29	1.02167e-27	-0.4776	956	0.0642591	2.21359e-13	9.68445e-13	-0.6085	0.0454535	7.19979e-41	6.29981e-40
Tf_GP15	Sex	-0.705	926	0.0647213	3.79245e-26	3.3184e-25	-0.4917	956	0.0641241	3.97796e-14	1.85638e-13	-0.5974	0.0455523	2.75222e-39	2.14062e-38
Tf_GP16	Sex	-0.6539	926	0.0652977	1.53472e-22	9.76643e-22	-0.4968	956	0.0640945	2.15757e-14	1.16177e-13	-0.5739	0.0457411	4.15963e-36	2.64704e-35
Tf_GP11	Sex	-0.5243	926	0.0665485	8.52919e-15	2.84306e-14	-0.5898	956	0.0632767	6.92311e-20	6.53408e-19	-0.5587	0.0458564	3.78519e-34	2.03818e-33
Tf_GP32	Sex	0.6159	926	0.0656957	4.59566e-20	2.29783e-19	0.4936	956	0.0641512	3.2597e-14	1.62985e-13	0.5533	0.0458981	1.82007e-33	9.10036e-33
Tf_GP1	Sex	-0.6375	926	0.0654728	1.89225e-21	1.01891e-20	-0.4499	956	0.0644469	5.14075e-12	1.60418e-11	-0.5422	0.0459293	3.6544e-32	1.70539e-31
Tf_GP6	Sex	-0.6055	926	0.0658005	2.05033e-19	8.97018e-19	-0.4554	956	0.0644318	2.83151e-12	1.04319e-11	-0.5289	0.0460364	1.51693e-30	6.24618e-30
Tf_GP19	Sex	0.5133	926	0.0666407	3.14931e-14	1.00205e-13	0.5063	956	0.0640691	6.88823e-15	4.01813e-14	0.5097	0.0461861	2.56413e-28	9.44681e-28
Tf_GP24	Sex	-0.4515	926	0.0671226	2.86668e-11	6.91957e-11	-0.4006	956	0.0647948	8.84138e-10	2.29221e-09	-0.4252	0.0466181	7.50919e-20	1.94683e-19
Tf_GP28	Sex	-0.4501	926	0.0671326	3.30059e-11	7.70138e-11	-0.3977	956	0.0647617	1.14608e-09	2.76639e-09	-0.4229	0.0466091	1.14432e-19	2.8608e-19
Tf_GP26	Sex	-0.3221	926	0.0679231	2.37732e-06	3.96221e-06	-0.4613	956	0.0644282	1.50064e-12	5.83583e-12	-0.3954	0.0467443	2.71453e-17	6.55232e-17
Tf_GP29	Sex	0.5349	926	0.0664573	2.34103e-15	8.62486e-15	0.2507	956	0.0655405	0.000136718	0.000212673	0.3908	0.0466649	5.52792e-17	1.28985e-16
Tf_GP21	Sex	-0.4152	926	0.0673753	1.01703e-09	2.22475e-09	-0.3661	956	0.0649943	2.23479e-08	5.0463e-08	-0.3898	0.046777	7.94302e-17	1.79359e-16
Tf_GP34	Sex	0.3849	926	0.067569	1.56967e-08	3.13935e-08	0.3526	956	0.0650992	7.40508e-08	1.61986e-07	0.3682	0.0468809	4.0619e-15	8.36274e-15
Tf_GP4	Sex	-0.4629	926	0.0670385	8.73661e-12	2.35216e-11	-0.2583	956	0.0655484	8.54151e-05	0.000135888	-0.3583	0.0468677	2.0916e-14	4.067e-14
Tf_GP9	Sex	-0.3445	926	0.0678042	4.3927e-07	7.68723e-07	-0.3111	956	0.0653259	2.14383e-06	4.05589e-06	-0.3272	0.0470442	3.53695e-12	6.51544e-12
Tf_GP23	Sex	-0.3684	926	0.0676683	6.39942e-08	1.17884e-07	-0.2474	956	0.0656473	0.000171011	0.000260234	-0.3061	0.047118	8.27105e-11	1.48455e-10
Tf_GP13	Sex	-0.1032	926	0.0686591	0.132683	0.15226	-0.3992	956	0.0648342	1.03155e-09	2.57887e-09	-0.2597	0.0471389	3.60832e-08	5.87401e-08
Tf_GP35	Sex	-0.2788	926	0.0681297	4.54972e-05	7.07735e-05	-0.2377	956	0.0656772	0.000305728	0.000455339	-0.2575	0.047284	5.1779e-08	8.23758e-08
Tf_GP17	Sex	-0.1187	926	0.068632	0.0836156	0.100915	-0.3235	956	0.0652458	8.1283e-07	1.5805e-06	-0.2263	0.0472875	1.7059e-06	2.5407e-06
Tf_GP20	Sex	0.0791	926	0.0686936	0.249174	0.272581	0.2794	956	0.0654699	2.11975e-05	3.61908e-05	0.1841	0.0473929	0.000102879	0.00014697
Tf_GP31	Sex	0.2017	926	0.0684224	0.00323542	0.00471832	0.0729	956	0.0660941	0.269899	0.30972	0.1351	0.0475374	0.00449413	0.0057198
Tf_GP12	Sex	-0.1428	926	0.0685825	0.0373977	0.0493932	-0.1114	956	0.066019	0.0915302	0.110467	-0.1265	0.0475629	0.00783962	0.00979953
Tf_GP25	Sex	-0.0008	926	0.0687428	0.991154	0.991154	0.2013	956	0.0657398	0.00222578	0.00317968	0.1048	0.0475112	0.0274023	0.0330718
Tf_GP30	Sex	-0.1873	926	0.0684666	0.0062678	0.00877492	-0.0101	956	0.0661349	0.878484	0.891216	-0.0956	0.0475674	0.0443581	0.0526283
Tf_GP33	Sex	-0.1197	926	0.06863	0.0809554	0.0994189	-0.0383	956	0.0660431	0.561455	0.595483	-0.0775	0.0475878	0.103568	0.115076
Tf_GP18	Sex	0.1959	926	0.0684407	0.00425019	0.00607169	-0.0556	956	0.0661012	0.399981	0.437479	0.0658	0.0475462	0.166511	0.182121
Tf_GP22	Sex	-0.1291	926	0.0686117	0.0598178	0.0775416	0.2333	956	0.0656705	0.000393773	0.000574252	0.06	0.0474418	0.205904	0.221743
Tf_GP2	Sex	-0.0791	926	0.0686936	0.249217	0.272581	-0.0291	956	0.0660859	0.658987	0.688494	-0.0531	0.047625	0.264425	0.28045
Tf_GP27	Sex	-0.0495	926	0.0687235	0.471172	0.49227	0.1394	956	0.0659159	0.034522	0.0439372	0.0489	0.0475712	0.304199	0.317819
Tf_GP7	Sex	0.1054	926	0.0686554	0.124422	0.147619	-0.1529	956	0.0658995	0.0203878	0.0264287	-0.029	0.0475424	0.541725	0.5487

## Sheet: ST9 - Tf Age Sex-specific
Supplementary Table 9. Sex-specific correlations between derived transferrin (Tf) N-glycome traits and age. Derived traits calculations are given in Supplementary Table 4. KOR - Korcula, VIK - VIKING, DF - degrees of freedom, p.adj - false discovery rate was controlled using Benjamini–Hochberg method at the specified level of 0.05.
Glycan	Trait	Gender	KOR_Cor	KOR_DF	KOR_p.val	KOR_p.adj	VIK_Cor	VIK_DF	VIK_p.val	VIK_p.adj	meta_Cor	meta_p.val	meta_p.adj
A2 total	Age	F	-0.231008	599	1.00964e-08	1.51445e-08	-0.145544	576	0.000447686	0.000959327	-0.19054	1.17255e-11	2.93137e-11
A2 total	Age	M	-0.256238	325	2.67314e-06	6.68286e-06	-0.114712	378	0.0253402	0.0345548	-0.183984	4.05705e-07	6.40587e-07
A3 total	Age	F	0.305486	599	1.89913e-14	7.12174e-14	0.251013	576	9.36066e-10	4.68033e-09	0.279678	2.5192e-25	3.77879e-24
A3 total	Age	M	0.257114	325	2.46432e-06	6.68286e-06	0.176673	378	0.000540387	0.00135097	0.215323	2.13375e-09	3.76544e-09
A4 total	Age	F	0.319854	599	9.20105e-16	6.90079e-15	0.122523	576	0.00317367	0.00396708	0.232233	2.16853e-17	8.132e-17
A4 total	Age	M	0.396359	325	9.53435e-14	7.15076e-13	0.273465	378	6.06596e-08	3.03298e-07	0.335983	8.34109e-24	6.25582e-23
B total	Age	F	-0.231816	599	8.93967e-09	1.48994e-08	-0.141137	576	0.000666808	0.00125026	-0.188955	1.76285e-11	4.06812e-11
B total	Age	M	-0.0463324	325	0.403675	0.432509	-0.115146	378	0.0247886	0.0345548	-0.0837232	0.0254208	0.0293317
F total	Age	F	0.0466714	599	0.253287	0.253287	-0.0754769	576	0.0697937	0.074779	-0.0134209	0.64447	0.677492
F total	Age	M	0.18036	325	0.00105327	0.00197488	0.140115	378	0.00622204	0.0103701	0.158981	1.55964e-05	2.12678e-05
G0 total	Age	F	-0.147773	599	0.000277848	0.000320594	-0.0990345	576	0.0172351	0.0198866	-0.124179	1.54514e-05	2.12678e-05
G0 total	Age	M	0.0544971	325	0.325886	0.376022	-0.0758905	378	0.139774	0.149758	-0.0158073	0.674192	0.677492
G1 total	Age	F	-0.129519	599	0.00146268	0.00156716	-0.0105138	576	0.800864	0.800864	-0.0721821	0.0126349	0.0151619
G1 total	Age	M	0.13714	325	0.013059	0.0217649	-0.0141719	378	0.783036	0.783036	0.0571788	0.126629	0.140699
G2 total	Age	F	-0.212547	599	1.44031e-07	1.85922e-07	-0.135794	576	0.00106485	0.00177476	-0.175982	4.70362e-10	1.00792e-09
G2 total	Age	M	-0.265923	325	1.06938e-06	5.34688e-06	-0.105946	378	0.0389914	0.0487392	-0.184839	3.42689e-07	5.71148e-07
G3 total	Age	F	0.305486	599	1.89913e-14	7.12174e-14	0.251013	576	9.36066e-10	4.68033e-09	0.279678	2.5192e-25	3.77879e-24
G3 total	Age	M	0.257114	325	2.46432e-06	6.68286e-06	0.176673	378	0.000540387	0.00135097	0.215323	2.13375e-09	3.76544e-09
G4 total	Age	F	0.319854	599	9.20105e-16	6.90079e-15	0.122523	576	0.00317367	0.00396708	0.232233	2.16853e-17	8.132e-17
G4 total	Age	M	0.396359	325	9.53435e-14	7.15076e-13	0.273465	378	6.06596e-08	3.03298e-07	0.335983	8.34109e-24	6.25582e-23
HM total	Age	F	-0.251055	599	4.31676e-10	1.29503e-09	-0.239503	576	5.52106e-09	1.65632e-08	-0.245427	3.72968e-19	1.86484e-18
HM total	Age	M	-0.0678955	325	0.220773	0.275966	-0.170105	378	0.000870565	0.0018655	-0.124119	0.000819373	0.00106875
S0 total	Age	F	-0.247562	599	7.6301e-10	1.69363e-09	-0.15697	576	0.000151156	0.000377891	-0.204886	2.15266e-13	6.45798e-13
S0 total	Age	M	0.0724236	325	0.191435	0.261047	-0.0907937	378	0.0771081	0.0889709	-0.0156001	0.677492	0.677492
S1 total	Age	F	-0.245524	599	1.05952e-09	1.98659e-09	-0.293112	576	6.47162e-13	9.70743e-12	-0.269509	2.31408e-23	1.38845e-22
S1 total	Age	M	-0.0912002	325	0.0997013	0.149552	-0.312009	378	5.03386e-10	7.55079e-09	-0.220175	5.75815e-10	1.15163e-09
S2 total	Age	F	0.212314	599	1.48738e-07	1.85922e-07	0.243484	576	3.01903e-09	1.13214e-08	0.227827	1.84236e-16	6.14122e-16
S2 total	Age	M	-0.00228309	325	0.967194	0.967194	0.200922	378	8.01056e-05	0.000300396	0.111148	0.00261224	0.0032653
S3 total	Age	F	0.247344	599	7.9036e-10	1.69363e-09	0.125517	576	0.00250228	0.00375343	0.190497	1.08922e-11	2.93137e-11
S3 total	Age	M	0.185487	325	0.00074995	0.00160704	0.144637	378	0.00472703	0.00886317	0.163799	8.26569e-06	1.23985e-05

## Sheet: ST10 - Tf Correlation Age&Sex
Supplementary Table 10. Correlations of derived transferrin (Tf) N-glycome traits with age and sex. Derived traits calculations are given in Supplementary Table 4. KOR - Korcula, VIK - VIKING, DF - degrees of freedom, p.adj - false discovery rate was controlled using Benjamini–Hochberg method at the specified level of 0.05.
Glycan	Trait	KOR_Cor	KOR_DF	KOR_p.val	KOR_p.adj	VIK_Cor	VIK_DF	VIK_p.val	VIK_p.adj	meta_Cor	meta_p.val	meta_p.adj
A4 total	Age	0.352107	926	1.78967e-28	1.34225e-27	0.19232	956	1.96191e-09	4.52749e-09	0.278489	1.37437e-39	6.87183e-39
G4 total	Age	0.352107	926	1.78967e-28	1.34225e-27	0.19232	956	1.96191e-09	4.52749e-09	0.278489	1.37437e-39	6.87183e-39
S1 total	Age	-0.206186	926	2.28519e-10	4.03268e-10	-0.309567	956	1.0089e-22	1.51335e-21	-0.261656	2.78972e-34	9.29908e-34
A3 total	Age	0.28284	926	1.57001e-18	5.23337e-18	0.218262	956	8.53732e-12	2.32836e-11	0.251152	2.76783e-31	7.54864e-31
G3 total	Age	0.28284	926	1.57001e-18	5.23337e-18	0.218262	956	8.53732e-12	2.32836e-11	0.251152	2.76783e-31	7.54864e-31
HM total	Age	-0.208426	926	1.44303e-10	3.09221e-10	-0.225921	956	1.49271e-12	4.97571e-12	-0.217383	4.4326e-23	1.10815e-22
S2 total	Age	0.157714	926	1.37755e-06	1.96793e-06	0.241049	956	3.94173e-14	1.47815e-13	0.201489	7.43252e-20	1.7152e-19
S3 total	Age	0.228291	926	1.94697e-12	5.30991e-12	0.135854	956	2.454e-05	4.60125e-05	0.182948	1.96753e-16	4.21613e-16
A2 total	Age	-0.220782	926	1.04098e-11	2.40225e-11	-0.12294	956	0.000136341	0.000240602	-0.17278	9.94114e-15	1.86396e-14
B total	Age	-0.194531	926	2.29787e-09	3.82978e-09	-0.149475	956	3.37472e-06	7.23154e-06	-0.172004	1.48219e-14	2.61562e-14
G2 total	Age	-0.207171	926	1.86818e-10	3.73637e-10	-0.111074	956	0.00057298	0.000904705	-0.159867	1.00757e-12	1.67928e-12
S0 total	Age	-0.166056	926	3.63543e-07	5.45315e-07	-0.14795	956	4.25262e-06	8.50524e-06	-0.156911	3.04118e-12	4.80187e-12
G0 total	Age	-0.100582	926	0.00215725	0.0028138	-0.0955844	956	0.00306236	0.00399438	-0.0980457	1.76713e-05	2.20892e-05
G1 total	Age	-0.0741119	926	0.0239619	0.0266244	-0.0346856	956	0.283497	0.327112	-0.054169	0.0184462	0.0212841
F total	Age	0.0817719	926	0.0127082	0.0146633	0.00903546	956	0.780013	0.780013	0.0450643	0.0499366	0.0554851
B total	Sex	-0.372141	926	7.42699e-32	1.11405e-30	-0.285827	956	1.81061e-19	1.35796e-18	-0.331049	1.20926e-58	3.62777e-57
G1 total	Sex	-0.379833	926	3.21641e-33	9.64923e-32	-0.265159	956	7.04875e-17	3.52438e-16	-0.326328	8.69214e-57	1.30382e-55
S2 total	Sex	0.307395	926	9.28331e-22	4.64165e-21	0.31498	956	1.65496e-23	4.96489e-22	0.311268	1.69579e-50	1.69579e-49
S0 total	Sex	-0.341358	926	9.32607e-27	5.59564e-26	-0.274598	956	4.92667e-18	2.956e-17	-0.308964	1.01721e-49	7.6291e-49
HM total	Sex	-0.295246	926	4.01786e-20	1.72194e-19	-0.258481	956	4.34734e-16	1.86315e-15	-0.276976	1.05656e-38	4.52811e-38
S1 total	Sex	-0.235592	926	3.60106e-13	1.08032e-12	-0.30688	956	2.44084e-22	2.44084e-21	-0.273293	1.25216e-37	4.69559e-37
G2 total	Sex	0.223365	926	5.88743e-12	1.47186e-11	0.121366	956	0.000166214	0.000277024	0.173405	7.76869e-15	1.55374e-14
G0 total	Sex	-0.206574	926	2.11079e-10	3.95772e-10	-0.0827031	956	0.0104421	0.0130526	-0.145926	8.62936e-11	1.2944e-10
A2 total	Sex	0.182438	926	2.17889e-08	3.44035e-08	0.0956915	956	0.00302937	0.00399438	0.139442	6.5201e-10	9.31443e-10
A4 total	Sex	0.0971241	926	0.00305929	0.00367115	0.0999465	956	0.00195344	0.00279064	0.0985586	1.59368e-05	2.07871e-05
G4 total	Sex	0.0971241	926	0.00305929	0.00367115	0.0999465	956	0.00195344	0.00279064	0.0985586	1.59368e-05	2.07871e-05
F total	Sex	-0.121525	926	0.000206612	0.000281744	-0.0294623	956	0.362342	0.402602	-0.0754038	0.000983979	0.00118077
S3 total	Sex	0.0434913	926	0.185596	0.185596	0.037754	956	0.243034	0.29164	0.0405782	0.0780107	0.0835828
A3 total	Sex	-0.0610054	926	0.0632204	0.0654004	-0.0102083	956	0.752338	0.77828	-0.0352936	0.125229	0.125229
G3 total	Sex	-0.0610054	926	0.0632204	0.0654004	-0.0102083	956	0.752338	0.77828	-0.0352936	0.125229	0.125229

[truncated: 10 more sheets: ST11 - IgG Correlation Age&Sex, ST12 - Clinical Traits Descrip, ST13 - Tf Clinical Derived, ST14 - Tf Clinical Initial, ST15 - Tf Clinical Derived BMI, ST16 - Tf Clinical Inital BMI, ST17 - IgG Clinical Derived, ST18 - IgG Clinical Initial, ST19 - IgG Clinical Derived BMI, ST20 - IgG Clinical Initial BMI]
